# Supplementary material for: Extracts from Valsonectria inflata, a Soil-Derived Fungus, Inhibit Human Coronavirus OC43 Replication
Source: Int J Mol Sci. 2026 Jul 16;27(14):6328. doi: 10.3390/ijms27146328 (PMC13410906; doi:10.3390/ijms27146328)
Supplement: Supplementary file 1 [file ijms-27-06328-s001.zip]

Archive with 1 entries (1 files):
- ijms-4391950-supplementary.pdf
